# Supplementary material for: Beverage of Brazil Nut and Bocaiuva Almond Enriched with Minerals: Technological Quality and Nutritional Effect in Male Wistar Rats
Source: Foods. 2024 Aug 14;13(16):2533. doi: 10.3390/foods13162533 (PMC11353289; doi:10.3390/foods13162533)
Supplement: Supplementary file 1 [file foods-13-02533-s001.zip]

Archive with 1 entries (1 files):
- foods-3049041-supplementary.pdf
